# Supplementary material for: Evaluation of Capacity-Building Program of District Health Managers in India: A Contextualized Theoretical Framework
Source: Front Public Health. 2014 Jul 25;2:89. doi: 10.3389/fpubh.2014.00089 (PMC4110717; doi:10.3389/fpubh.2014.00089)
Supplement: Supplementary file 1 [file DataSheet_1.ZIP]

Archive with 5 entries (5 files):
- Data Sheet 1/File S1.DOCX
- Data Sheet 1/File S2.DOCX
- Data Sheet 1/File S3.DOCX
- Data Sheet 1/File S4.PDF
- Data Sheet 1/File S5.DOCX
